# Supplementary material for: Detection of SARS-CoV-2 infection by microRNA profiling of the upper respiratory tract
Source: PLoS One. 2022 Apr 5;17(4):e0265670. doi: 10.1371/journal.pone.0265670 (PMC8982876; doi:10.1371/journal.pone.0265670)
Supplement: S1 Table — (XLSX) [file pone.0265670.s001.xlsx]

## Sheet: DESeq2_human_cov2_significant_h
MicroRNA	Log2 Fold Change	P-value	Adjusted P-value
hsa-miR-142-3p	3.17117	1.01e-06	0.000293509
hsa-miR-3065-3p	-1.1777	1.04e-05	0.0015102
hsa-miR-93-5p	1.05043	2.14e-05	0.00206896
hsa-miR-486-5p	2.70598	4.39e-05	0.00318319
hsa-miR-451a	2.43089	0.000608767	0.0353085
hsa-miR-3065-5p	-1.08398	0.000995178	0.0404485
hsa-miR-628-3p	-0.512544	0.00111582	0.0404485
hsa-miR-19a-3p	0.714208	0.000945158	0.0404485
